# Supplementary material for: Assessing nuclear versus mitochondrial cell-free DNA (cfDNA) by qRT-PCR and droplet digital PCR using a piglet model of perinatal asphyxia
Source: Mol Biol Rep. 2022 Dec 13;50(2):1533–44. doi: 10.1007/s11033-022-08135-0 (PMC9889441; doi:10.1007/s11033-022-08135-0)
Supplement: Supplementary file 2 — Supplementary file2 (XLSX 111 KB) [file 11033_2022_8135_MOESM2_ESM.xlsx]

## Sheet: Information
Supplementary to
"Assessing nuclear versus mitochondrial cell-free DNA (cfDNA) by qRT-PCR and droplet digital PCR using a piglet model of perinatal asphyxia"
published in Molecular Biology reports by Marie Bitenc, Benedicte Grebstad Tune, Maria Melheim, Monica Atneosen-Åsegg, Xiaoran Lai, Polona Rajar, Rønnaug Solberg, and Lars Oliver Baumbusch
at the Department of Pediatric Research, Division of Paediatric and Adolescent Medicine, Oslo University Hospital Rikshospitalet, Oslo, Norway. Email: lars.o.baumbusch@rr-research.no.

## Sheet: qPCR data
			qPCR
			Betaglobulin					HK2					NADH6
Piglet	Treatment	Time point	Ct Mean	SD	Quantity Mean (ng/ul)	SD	Efficiency	Ct mean	Ct SD	Quantity Mean (ng/ul)	SD	Efficiency	Ct mean	Ct SD	Quantity Mean (ng/ul)	SD	Efficiency
2	Control	Start	30.2346	0.324906	0.0461406	0.00972679	92.2637	30.0024	0.0907863	0.0406865	0.00258164	101.251	15.866	0.163423	3.38974	0.389168	102.196
2	Control	End	29.8898	0.0655131	0.057186	0.00244829	92.2637	29.3202	0.348555	0.0664766	0.0160467	101.251	15.8754	0.0521488	3.35749	0.123247	102.196
4	Hypoxia	Start	31.903	0.422851	0.00978581	0.00280609	98.907	31.7057	0.460059	0.0236426	0.00652687	83.6503	18.063	0.00669494	1.16652	0.00541595	100.068
4	Hypoxia	End	30.3337	0.157052	0.0428754	0.00439407	92.2637	30.1856	0.0866876	0.0357906	0.00216858	101.251	18.0359	0.110809	0.734358	0.0572345	102.196
5	Control	Start	31.4284	0.147135	0.0209559	0.00201248	92.2637	31.5556	0.0162141	0.0137177	0.000155553	101.251	16.9442	0.0201968	1.58154	0.0224886	102.196
5	Control	End	31.6274	0.496959	0.0188438	0.00601618	92.2637	31.0669	0.0949916	0.0193278	0.00128311	101.251	17.4559	0.0746829	1.10377	0.0580117	102.196
7	Control	Start	31.8804	0.0642696	0.0144379	0.000588628	88.6137	32.5089	0.246639	0.009135	0.00153742	98.5002	16.6247	0.0593185	2.05182	0.0846027	100.433
7	Control	End	31.0028	0.139689	0.0178368	0.00171076	98.907	30.6736	0.683879	0.0453131	0.0183125	83.6503	16.0491	0.107414	4.72109	0.351352	100.068
8	Hypoxia	Start	30.9549	0.313701	0.0186064	0.00398295	98.907	30.51	0.0531361	0.0479777	0.00154938	83.6503	16.0504	0.0830556	4.71427	0.271382	100.068
8	Hypoxia	End	31.2717	0.13017	0.0232036	0.00197206	92.2637	31.4447	0.141996	0.0148603	0.00147335	101.251	17.6727	0.131541	0.948941	0.0877599	102.196
10	Hypoxia	Start	31.573	0.517919	0.0195686	0.00650145	92.2637	30.7715	0.270402	0.0239494	0.00450239	101.251	16.0883	0.156831	2.89786	0.319332	102.196
10	Hypoxia	End	29.9879	0.0670303	0.0357809	0.00164872	98.907	30.0604	0.506995	0.0645416	0.0195816	83.6503	17.5922	0.0957226	1.61874	0.107377	100.068
12	Control	Start	31.2761	0.278628	0.0213421	0.00375371	88.6137	31.5246	0.125917	0.0178444	0.00153862	98.5002	16.1666	0.0913906	2.82312	0.179273	100.433
12	Control	End	30.822	0.350149	0.0204446	0.00487576	98.907	30.522	0.386892	0.0482755	0.0112498	83.6503	16.0407	0.0850962	4.74626	0.279929	100.068
13	Hypoxia	Start	31.5416	0.251287	0.0180075	0.00285918	88.6137	31.9656	0.0448348	0.013167	0.000404685	98.5002	18.627	0.0164379	0.509724	0.00582571	100.433
13	Hypoxia	End	30.0428	0.0666352	0.046338	0.00195868	88.6137	30.5375	0.409742	0.0357378	0.00990969	98.5002	18.1528	0.035054	0.708887	0.0172763	100.433
15	Hypoxia	Start	N/A	N/A	N/A	N/A	N/A	N/A	N/A	N/A	N/A	N/A	N/A	N/A	N/A	N/A	N/A
15	Hypoxia	End	26.4108	0.0697358	0.464321	0.0205393	88.6137	26.8024	0.05179	0.453846	0.0161119	98.5002	17.6643	0.0333102	0.995622	0.0230574	100.433
18	Control	Start	31.8678	0.112878	0.00983247	0.000762456	98.907	31.346	0.000250858	0.0288551	4.40039e-06	83.6503	16.6617	0.0879109	3.08556	0.187995	100.068
18	Control	End	31.3032	0.0666217	0.0208254	0.000880101	88.6137	31.897	0.212961	0.0138711	0.00201816	98.5002	16.7187	0.0346413	1.92149	0.0462774	100.433
20	Hypoxia	Start	30.5704	0.261441	0.0369	0.00627582	92.2637	30.093	0.150267	0.0382566	0.00401317	101.251	16.3041	0.0317578	2.48223	0.0554971	102.196
20	Hypoxia	End	28.5529	0.0906582	0.0960307	0.00598293	98.907	28.1578	0.051759	0.200438	0.00630521	83.6503	15.147	0.0425339	8.8151	0.259979	100.068
21	Control	Start	25.9116	0.0788935	0.590399	0.0320149	98.907	25.8928	0.090147	0.794575	0.0435186	83.6503	14.4666	0.0644193	14.1341	0.631215	100.068
21	Control	End	30.3898	0.261518	0.0224839	0.0042323	106.284	30.1812	0.126099	0.0405631	0.0034747	97.4177	15.896	0.0309263	3.20536	0.0702074	103.052
24	Control	Start	30.233	0.139685	0.0250262	0.00252692	106.284	29.8695	0.381407	0.0508961	0.013057	97.4177	16.4382	0.0395843	2.18345	0.06121	103.052
24	Control	End	30.6968	0.213781	0.0179494	0.00276743	106.284	30.7078	0.294379	0.0285844	0.0056853	97.4177	15.5446	0.00548449	4.11086	0.0159689	103.052
25	Control	Start	29.884	0.069748	0.0321596	0.00162348	106.284	29.4407	0.304668	0.0677198	0.0139334	97.4177	16.423	0.00608398	2.20667	0.009509	103.052
25	Control	End	30.0409	0.0898868	0.0464108	0.00264565	88.6137	29.9245	0.255875	0.0537605	0.00938329	98.5002	16.6306	0.102211	2.04515	0.145223	100.433
31	Hypoxia	Start	30.7371	0.13774	0.0329187	0.00296001	92.2637	30.6328	0.0573912	0.0261656	0.00104997	101.251	16.9695	0.0441928	1.55397	0.0483436	102.196
31	Hypoxia	End	28.9832	0.10001	0.071451	0.00491008	98.907	29.0026	0.247254	0.12059	0.0180564	83.6503	17.1181	0.0111875	2.24634	0.0174277	100.068
34	Hypoxia	Start	29.9743	0.20834	0.030276	0.00455007	106.284	29.8498	0.371596	0.0515397	0.0128893	97.4177	15.721	0.237577	3.65368	0.611935	103.052
34	Hypoxia	End	N/A	N/A	N/A	N/A	N/A	N/A	N/A	N/A	N/A	N/A	N/A	N/A	N/A	N/A	N/A
35	Hypoxia	Start	30.2562	0.0272302	0.0245502	0.000484024	106.284	30.137	0.0673176	0.0417459	0.00191072	97.4177	15.9086	0.0342684	3.17695	0.0771036	103.052
35	Hypoxia	End	30.4777	0.157644	0.0209778	0.00238938	106.284	30.9958	0.172406	0.0233464	0.00273138	97.4177	15.1254	0.0306081	5.53266	0.119936	103.052
39	Hypoxia	Start	30.1944	0.0409829	0.025676	0.000761825	106.284	30.1643	0.223176	0.0411944	0.00622914	97.4177	15.5342	0.0342462	4.14166	0.100452	103.052
39	Hypoxia	End	30.3009	0.178542	0.0238652	0.00307671	106.284	29.904	0.0743916	0.0489233	0.00247434	97.4177	16.1976	0.0558793	2.58957	0.102465	103.052
41	Hypoxia	Start	29.7838	0.152822	0.0547156	0.00529751	88.6137	30.2871	0.246104	0.0419031	0.00703711	98.5002	16.2962	0.0547531	2.57814	0.098127	100.433
41	Hypoxia	End	28.9528	0.0156719	0.0924954	0.000919786	88.6137	29.5155	0.174469	0.0708688	0.00845713	98.5002	15.2476	0.00416478	5.34327	0.0154733	100.433

## Sheet: ddPCR data
			ddPCR
			HK2						NADH6
Piglet	Treatment	Time point	Concentration (copies/ul)	PoissonConf Min-Max		Positive droplets	Negative droplets	Threshold	Concentration (copies/ul)	PoissonConf Min-Max		Positive droplets	Negative droplets	Threshold
2	Control	Start	2.4	2	3.4	30	14682	10192	3010	2970	3080	12602	1060	11734														s
2	Control	End	2.6	2.1	3.6	31	14147	10192	3780	3730	3870	14179	597	11960														e
4	Hypoxia	Start	0.5	0.32	1.03	6	13993	10192	1651	1634	1687	10154	3308	11734														s
4	Hypoxia	End	1.6	1.3	2.4	19	13983	10192	1006	996	1028	9269	6855	11960														e
5	Control	Start	0.75	0.54	1.33	10	15627	10192	1747	1729	1784	10698	3133	11734														s
5	Control	End	0.71	0.5	1.28	9	14931	10192	2564	2539	2614	15305	1952	11847														e
7	Control	Start	0.34	0.2	0.81	4	13697	10192	2451	2425	2503	12568	1787	11734														s
7	Control	End	0.89	0.65	1.53	11	14499	10192	6510	6370	6820	15422	61	11847														e
8	Hypoxia	Start	0.77	0.54	1.4	9	13714	10192	3530	3490	3610	15386	808	9819														s
8	Hypoxia	End	0.78	0.55	1.42	9	13492	10192	1631	1615	1664	11604	3867	11847														e
10	Hypoxia	Start	0.95	0.69	1.63	11	13679	10192	2719	2691	2778	13405	1475	9819														s
10	Hypoxia	End	2.1	1.7	3	28	15815	10192	2388	2364	2435	13954	2111	11847														e
12	Control	Start	0.68	0.46	1.27	8	13890	10192	3160	3120	3230	13610	999	9819														s
12	Control	End	1.6	1.3	2.4	21	15265	10192	5850	5750	6090	16247	113	11847														e
13	Hypoxia	Start	0.23	0.12	0.62	3	15184	10192	705	697	722	7426	9044	9819														s
13	Hypoxia	End	1.8	1.5	2.6	23	14986	10192	1131	1119	1154	10006	6197	11847														e
15	Hypoxia	Start	N/A	N/A	N/A	N/A	N/A	N/A	N/A	N/A	N/A	N/A	N/A	N/A														e
15	Hypoxia	End	24.8	23.3	27.8	267	12513	10192	1549	1534	1578	12767	4675	11796														s
18	Control	Start	0.68	0.48	1.23	9	15558	10192	3290	3250	3360	14416	941	9819														e
18	Control	End	1.01	0.75	1.67	13	15160	10192	2883	2853	2946	13747	1297	11847														s
20	Hypoxia	Start	1.9	1.6	2.8	26	15973	10192	3080	3050	3150	13668	1071	9819														e
20	Hypoxia	End	6	5.3	7.5	75	14669	10192	7220	7030	7620	17060	37	11847														s
21	Control	Start	24.3	23	26.9	348	16676	10192	3550	3510	3640	14192	729	9819														e
21	Control	End	2.3	1.9	3.2	30	15408	10192	5660	5560	5870	16918	139	11796														s
24	Control	Start	1.7	1.4	2.6	21	14404	10192	2194	2173	2237	14113	2586	9819														e
24	Control	End	0.96	0.71	1.61	12	14737	10192	6080	5960	6320	16181	93	11796														s
25	Control	Start	2.4	2	3.3	33	16409	10192	2617	2590	2672	13493	1636	11960														e
25	Control	End	2.4	2	3.4	33	15865	10192	3230	3190	3300	15509	1069	11796														s
31	Hypoxia	Start	1.7	1.4	2.5	26	17834	10192	2355	2331	2403	13222	2066	11960														e
31	Hypoxia	End	3.5	3	4.6	46	15345	10192	3350	3320	3430	15300	940	11796														s
34	Hypoxia	Start	1.7	1.4	2.5	23	15695	10192	3940	3890	4040	14921	542	11960														s
34	Hypoxia	End	N/A	N/A	N/A	N/A	N/A	N/A	N/A	N/A	N/A	N/A	N/A	N/A														e
35	Hypoxia	Start	1.8	1.5	2.6	25	16303	10192	3130	3100	3200	14231	1069	11960														s
35	Hypoxia	End	1.2	1	2	16	15124	10192	7990	7720	8580	15971	18	11796														e
39	Hypoxia	Start	1.7	1.3	2.5	22	15484	10192	3930	3880	4040	14457	529	11960														s
39	Hypoxia	End	2.4	2	3.4	31	14903	10192	4030	3980	4130	16155	545	11796														e
41	Hypoxia	Start	2	1.6	2.9	24	14371	10192	3400	3360	3480	13575	802	11960
41	Hypoxia	End	2.8	2	4.6	12	5119	10192	6920	6760	7280	16514	46	11796
Control samples			Concentration (copies/ul)	PoissonConf Min-Max		Positive droplets	Negative droplets	Threshold	Concentration (copies/ul)	PoissonConf Min-Max		Positive droplets	Negative droplets	Threshold
No template control			0	0	0.21	0	17081	10192	0	0	0.21	0	17177	9932
No template control			0	0	0.2	0	17225	10192	0	0	0.2	0	17653	11734
Positive control		0,2 ng	No Call			68	9884	7898	301	291	310	3898	13380	7027
Positive control		2,0 ng	136	130	142	1907	15576	8271	4630	4510	4760	16322	325	8865
