# Supplementary material for: Assessing nuclear versus mitochondrial cell-free DNA (cfDNA) by qRT-PCR and droplet digital PCR using a piglet model of perinatal asphyxia
Source: Mol Biol Rep. 2022 Dec 13;50(2):1533–44. doi: 10.1007/s11033-022-08135-0 (PMC9889441; doi:10.1007/s11033-022-08135-0)
Supplement: Supplementary file 3 — Supplementary file3 (XLSX 17 KB) [file 11033_2022_8135_MOESM3_ESM.xlsx]

## Sheet: ark1
Supplementary to
"Assessing nuclear versus mitochondrial cell-free DNA (cfDNA) by qRT-PCR and droplet digital PCR using a piglet model of perinatal asphyxia"
published in Molecular Biology reports by Marie Bitenc, Benedicte Grebstad Tune, Maria Melheim, Monica Atneosen-Åsegg, Xiaoran Lai, Polona Rajar, Rønnaug Solberg, and Lars Oliver Baumbusch
at the Department of Pediatric Research, Division of Paediatric and Adolescent Medicine, Oslo University Hospital Rikshospitalet, Oslo, Norway. Email: lars.o.baumbusch@rr-research.no.
Supplementary table 1. Piglet samples overview.
Piglet No	Control (C) or Intervention (I)	Hypoxia (min)	Autopsy after end hypoxia (min)	Weight (g)	Sex (M/F)	Hb (g/ml)			BE (mM)			MABP (mmHg)			Remarks
						Start "hypoxia"	End "hypoxia"	End study	Start "hypoxia"	End "hypoxia"	End study	Start "hypoxia"	End "hypoxia"	End study
2	C	35	540	2190	M	10.1	9.5	7.8	-13	-2.7	2.1	58	48	57
5	C	45	570	1920	F	8.1	8.1	7.5	7.4	6.7	7.4	36	48	59
7	C	45	570	1965	F	8.7	8.6	8.2	4.7	5.3	6.8	62	56	48
12	C	45	570	1980	M	7.8	6.6	8.1	-1.4	0.5	1.1	58	53	70
18	C	45	570	2085	F	8.5	8.5	7.5	0.9	-1.6	-2.6	72	59	67	Presented abnormalities in harvested organs
21	C	45	570	2020	F	7.6	7.1	7.7	-5.4	-3.3	-11	65	59	47
24	C	45	570	1805	M	6.8	6.9	6.2	1.4	0.7	1	51	54	54
25	C	45	570	1870	F	5.7	7.48	5.5	4.1	5.9	3.1	55	50	41
Mean		43.75	566.25	1979.38		7.9125	7.8475	7.3125	-0.1625	1.4375	0.9875	57.125	53.375	55.375
Median		45	570	1972.5		7.95	7.79	7.6	1.15	0.6	1.6	58	53.5	55.5
4	I	65	540	2010	M	8.3	8.9	8.2	6.6	-22.2	-17.9	47	22.2	24	Presented abnormalities in harvested organs
8	I	50	570	1980	F	6.7	6.5	5	-1.6	-22	-11.7	50	32	32
10	I	35	570	2165	M	7	7.6	6.6	-1.1	-20.3	1.7	68	31.4	81
13	I	41	570	1900	F	9.1	8.6	4.8	2.4	-20.7	5	69	31.7	29
15	I	170	156	2080	F	7.6	7	8.6	5.8	-21.5	-18.3	54	25	20	MABP drop at 156 in reoxygenation. Died before end of experiment
20	I	15	570	2050	F	8.8	9.5	8.1	0	-9.2	-2.1	53.5	19.9	67
31	I	28	570	1890	F	6.8	7.5	6.1	-2.9	-23.8	-14.3	32.2	19.1	28.3
34	I	17	210	2190	M	6.3	6.1	5.8	-3.4	-14	-20.4	58.5	17.9	24.7	Died before end of experiment
35	I	44	570	1830	M	7.5	7.1	5.7	5.4	-20	4.4	60	19.6	57
39	I	26	570	1950	M	7.7	8.9	6.2	1.8	-17.6	-1	57.7	19.7	60.1
41	I	50	360	1870	M	8.2	9.3	9	3.9	-22.1	-21.6	42	32	13	Died before end of experiment
Mean		49.1818	477.818	1992.27		7.63636	7.90909	6.73636	1.53636	-19.4	-8.74545	53.8091	24.5909	39.6455
Median		41	570	1980		7.6	7.6	6.2	1.8	-20.7	-11.7	54	22.2	29
Legend: Abbreviations; F, female; M, male; Hb, hemoglobin; BE, base excess; and MABP, mean arterial blood pressure).
